# Supplementary material for: A mathematical model of fibrinogen-mediated erythrocyte–erythrocyte adhesion
Source: Commun Biol. 2023 Feb 17;6:192. doi: 10.1038/s42003-023-04560-4 (PMC9938206; doi:10.1038/s42003-023-04560-4)
Supplement: Supplementary file 3 — Supplementary Data [file 42003_2023_4560_MOESM3_ESM.zip]

Archive with 8 entries (8 files):
- rbc.move.cells.py
- __MACOSX/._rbc.move.cells.py
- rbc.py
- __MACOSX/._rbc.py
- Cell-cell AFM_Fig. 3.xlsx
- __MACOSX/._Cell-cell AFM_Fig. 3.xlsx
- Adhesion frequency_Fig.2.xlsx
- __MACOSX/._Adhesion frequency_Fig.2.xlsx
