# Supplementary material for: A mathematical model of fibrinogen-mediated erythrocyte–erythrocyte adhesion
Source: Commun Biol. 2023 Feb 17;6:192. doi: 10.1038/s42003-023-04560-4 (PMC9938206; doi:10.1038/s42003-023-04560-4)
Supplement: Supplementary file 3 — Supplementary Data [file 42003_2023_4560_MOESM3_ESM.zip › rbc.move.cells.py]

#!/usr/bin/env python3
# -*- coding: utf-8 -*-
"""
Created on Wed Jul 14 15:23:48 2021

@author: julia
"""

from numpy import sqrt, arange, ones
from matplotlib.pyplot import figure, plot, savefig, legend, title, xlabel, ylabel
from time import time
from rbc import k_matrices, volume, area, gradient, laplacian, time_domain, frequency_domain, sliced_figure, save_data
import pickle

def get_data(name):

    f = open(name+'.pckl', 'rb')
    phi = pickle.load(f)
    f.close()
    
    return phi


def save_vti_file(phi, psi, nx, ny, nz, name):
    
    pc_real = phi.real + psi.real
    pc_lista_novo = []
    
    for iz in range(nz-1):
        for iy in range(ny-1):
            for ix in range(nx-1):
                t = pc_real[ix,iy,iz]
                pc_lista_novo.append(t)
    
    pc_string_novo = "    ".join([str(_) for _ in pc_lista_novo]) # criacao de uma string com os valores da lista
    
    with open(name + ".vti", "w" ) as my_file:
        my_file.write('<?xml version="1.0"?>')
        my_file.write('<VTKFile type="ImageData" version="0.1" byte_order="LittleEndian">\n')
        my_file.write('  <ImageData WholeExtent="0 '+str(nx-1)+' 0 '+str(ny-1)+' 0 '+str(nz-1)+'" Origin="0 0 0" Spacing ="1 1 1">\n')
        my_file.write('    <Piece Extent="0 '+str(nx-1)+' 0 '+str(ny-1)+' 0 '+str(nz-1)+'">\n') # dimensao da matriz x1 x2 y1 y2 z1 z2
        my_file.write('     <CellData>\n')
        my_file.write('     <DataArray Name="scalar_data" type="Float64" format="ascii">\n')
        my_file.write('     ')
        my_file.write(pc_string_novo)
        my_file.write('\n         </DataArray>\n')
        my_file.write('      </CellData>\n')
        my_file.write('    </Piece>\n')
        my_file.write('</ImageData>\n')
        my_file.write('</VTKFile>\n')
        my_file.close()


def rbc_force(phi, grad, B, eps):
    
    force = -3*sqrt(2)*B/8/eps*sum(sum(sum((phi+1)/2*grad)))
    
    return force


def h_matrix(phi):
    
    h = (1+phi)**2*(2-phi)
    
    return h
    

if __name__ == '__main__':
    
    ini = time()
    gama = -0.03; eta = -0.06
    
    name = 'phi_d_18_eta_'+str(eta)+'_gama'+str(gama)

    phi = get_data('phi_d_18')
    psi = get_data('psi_d_18')
    
    dt = 0.005
    beta = -1; eps = 1.0
    Vt_phi = volume(phi)
    Vt_psi = volume(psi)
    alpha = 30
    vel_phi = 0.05
    vel_psi = -0.05
    nx = 85
    ny = 85
    nz = 60
    B = 2e-18
    eps_real = 1.7e-7
    
    v_f1 = []
    v_f2 = []
    v_f3 = []
    
    k1,k2,k3,k = k_matrices(nx,ny,nz)
    
    for it in range(20000):
        
        if it == 0: # Initial moment
        
            save_vti_file(phi, psi, nx, ny, nz, str(it)+'_rbc'+name)
                    
        if it == 4000: # RBCs already touching
        
            save_vti_file(phi, psi, nx, ny, nz, str(it)+'_rbc'+name)
            
        if it == 8000: # Change movement direction
            
            vel_psi = -vel_psi
            vel_phi = -vel_phi
            
            save_vti_file(phi, psi, nx, ny, nz, str(it)+'_rbc'+name)
        
        if it == 10000: # Cells starting separating
        
            save_vti_file(phi, psi, nx, ny, nz, str(it)+'_rbc'+name)
        
        if it == 20000: # Cells starting separating
        
            save_vti_file(phi, psi, nx, ny, nz, str(it)+'_rbc'+name)
                
        if it == 30000: # Cells in the middle of separating
        
            save_vti_file(phi, psi, nx, ny, nz, str(it)+'_rbc'+name)
        
        if it == 35000: # Cells separated
        
            save_vti_file(phi, psi, nx, ny, nz, str(it)+'_rbc'+name)
    
        if it == 40000: # Fim da separacao
        
            save_vti_file(phi, psi, nx, ny, nz, str(it)+'_rbc'+name)
           
        grad_phi_1 = gradient(k1,phi)
        grad_phi_2 = gradient(k2,phi)
        grad_phi_3 = gradient(k3,phi)
        
        grad_psi_1 = gradient(k1,psi)
        grad_psi_2 = gradient(k2,psi)
        grad_psi_3 = gradient(k3,psi)
        
        laplac_phi = laplacian(k, phi)
        laplac_psi = laplacian(k, psi)
        
        phi_k = frequency_domain(phi)
        psi_k = frequency_domain(psi)
        
        h_phi = h_matrix(phi)
        h_psi = h_matrix(psi)
        
        laplac_h_phi = laplacian(k,h_phi)
        laplac_h_psi = laplacian(k,h_psi)
        
        force = -gama*(1-phi**2)*h_psi + eta*(1-phi**2)*laplac_h_psi
        
        grad_force_1 = gradient(k1,force)
        grad_force_2 = gradient(k2,force)
        grad_force_3 = gradient(k3,force)
         
        area_phi = area(grad_phi_1,grad_phi_2,grad_phi_3,eps)
        area_psi = area(grad_psi_1,grad_psi_2,grad_psi_3,eps)
        
        volume_phi = volume(phi)
        volume_psi = volume(psi)
        
        if it == 0:
            At_phi = area(grad_phi_1,grad_phi_2,grad_phi_3,eps)
            At_psi = area(grad_psi_1,grad_psi_2,grad_psi_3,eps)
        
        nlin_phi = (3*phi**2 - 1)*(phi**3 - phi - laplac_phi) + beta*(1-phi**2)*(Vt_phi-volume_phi)/Vt_phi +\
            3/sqrt(2)*alpha*eps*laplac_phi*(At_phi-area_phi)/At_phi + (1-phi**2)*(-gama*h_psi+eta*laplac_psi) - vel_phi*grad_phi_3
        nlin_psi = (3*psi**2 - 1)*(psi**3 - psi - laplac_psi) + beta*(1-psi**2)*(Vt_psi-volume_psi)/Vt_psi +\
            3/sqrt(2)*alpha*eps*laplac_psi*(At_psi-area_psi)/At_psi + (1-psi**2)*(-gama*h_phi+eta*laplac_phi) - vel_psi*grad_psi_3
        
        nlin_phi_k = frequency_domain(nlin_phi)
        nlin_psi_k = frequency_domain(nlin_psi)
         
        phi_sc_k = frequency_domain(phi**3 - phi)
        psi_sc_k = frequency_domain(psi**3 - psi)
        
        phi_novo_k = (phi_k - 2*dt*(nlin_phi_k + k**2*eps**2*phi_sc_k))/(1+2*dt*k**4)
        psi_novo_k = (psi_k - 2*dt*(nlin_psi_k + k**2*eps**2*psi_sc_k))/(1+2*dt*k**4)
       
        f1 = rbc_force(phi, grad_force_1, B, eps_real)
        f2 = rbc_force(phi, grad_force_2, B, eps_real)
        f3 = rbc_force(phi, grad_force_3, B, eps_real)
        
        v_f1.append(f1.real)
        v_f2.append(f2.real)
        v_f3.append(f3.real)
        
        phi = time_domain(phi_novo_k)
        psi = time_domain(psi_novo_k)
        
        if it%1000  == 0 :
            sliced_figure(phi+psi,40,str(it)+name)
    
    figure(1)
    plot(v_f1, label = 'x axis')
    plot(v_f2, label = 'y axis')
    plot(v_f3, label = 'z axis')
    legend()
    title('Forces (N)')
    savefig('force'+name+'.png', dpi = 1000)
    
    save_data(v_f1,'f1'+name)
    save_data(v_f2,'f2'+name)
    save_data(v_f3,'f3'+name)
    
    fim = time()
    
    print((fim-ini)/60)
    
    
