# Supplementary material for: A mathematical model of fibrinogen-mediated erythrocyte–erythrocyte adhesion
Source: Commun Biol. 2023 Feb 17;6:192. doi: 10.1038/s42003-023-04560-4 (PMC9938206; doi:10.1038/s42003-023-04560-4)
Supplement: Supplementary file 3 — Supplementary Data [file 42003_2023_4560_MOESM3_ESM.zip › rbc.py]

#!/usr/bin/env python3
# -*- coding: utf-8 -*-
"""
Created on Wed Jul 14 13:25:12 2021

This program initialises the two cells

@author: julia
"""

from numpy import tanh, zeros, ones, sin, cos, pi, arange, sqrt, fft
from matplotlib.pyplot import plot, imshow, show, figure, title, xlabel, ylabel, xticks, yticks, savefig
import pickle
    
def phi_matrix(lx, ly, lz, dx, dy, dz):
    """"Create a matrix phi
       
        Parameters
        ----------
            lx: integer
                x axis length
                
            ly: integer
                y axis length
                
            lz: float
                z axis length
            
            dx: integer
                distance between two points in x axis
                
            dy: integer
                distance between two points in y axis
            
            dz: integer
                distance between two points in z axis
                   
        Returns
        -------
        array
            matrix phi 
       """
    x = arange(0,lx,dx); y = arange(0,ly,dy); z = arange(0,lz,dz)
    nx = len(x); ny = len(y); nz = len(z)
    phi = ones((nx,ny,nz))*(-1)
    
    return phi


def sigma_matrix(nx,ny,nz):
    
    sigma = zeros((nx,ny,nz))

    return sigma


def k_matrices(nx,ny,nz):
    
    k1 = zeros((nx,ny,nz))
    k2 = zeros((nx,ny,nz))
    k3 = zeros((nx,ny,nz))
    
    for ix in range(nx):
        for iy in range(ny):
            for iz in range(nz):
                k1[:,iy,iz] = fft.fftfreq(nx)*(2*pi)
                k2[ix,:,iz] = fft.fftfreq(ny)*(2*pi)
                k3[ix,iy,:] = fft.fftfreq(nz)*(2*pi)
  
    k = sqrt(k1**2+k2**2+k3**2)
    
    return k1, k2, k3, k


def ellipsoid(phi, x_phi, y_phi, z_phi, angle, a, b, c):
    """"Create an ellipsoid in a matrix phi
       
        Parameters
        ----------
            phi: 3D array
            
            x_phi: float
                position of the center of the ellipsoid
                
            y_phi: float
                position of the center of the ellipsoid
                
            z_phi: float
                position of the center of the ellipsoid
                
            angle: float
                angle, in rad, reponsable for a rotation in the ellipsoid
            
            a: float
                ellipsoid's x axis
                
            b: float
                ellipsoid's y axis
            
            c: float
                ellipsoid's z axis
                   
        Returns
        -------
        array
            matrix phi 
       """
    nx = phi.shape[0]
    ny = phi.shape[1]
    nz = phi.shape[2]
    
    for ix in range(nx):
        for iy in range(ny):
            for iz in range(nz): # Cycle to create initial cell shape
                
                x_phi_rot = x_phi*cos(angle)-z_phi*sin(angle)
                z_phi_rot = x_phi*sin(angle)+z_phi*cos(angle)
                ix_rot = ix*cos(angle)-iz*sin(angle)
                iz_rot = ix*sin(angle)+iz*cos(angle)
                phi[ix,iy,iz] = tanh((-sqrt((ix_rot-x_phi_rot)**2 + (iy-y_phi)**2 + \
                   (iz_rot-z_phi_rot)**2/(c/b)**2)+30)/5)
                    
    return phi


def volume(phi):
    
    vol = sum(sum(sum((1+phi)/2))) 
    
    return vol
    

def area(grad1, grad2, grad3,eps):
    
    area = sum(sum(sum(3/(2*sqrt(2))*eps*(grad1**2+grad2**2+grad3**2))))
    
    return area


def gradient(k,phi):
    
    phi_k = frequency_domain(phi)
    
    grad_k = complex(0,1)*k*phi_k

    grad = time_domain(grad_k)
    
    return grad


def laplacian(k, phi):
    
    phi_k = frequency_domain(phi)
    
    laplac_k = -k**2*phi_k
    
    laplac = time_domain(laplac_k)

    return laplac


def frequency_domain(phi):
    
    phi_k = fft.fftn(phi)
    
    return phi_k


def time_domain(phi_k):
    
    phi = fft.ifftn(phi_k)
    
    return phi


def sliced_figure(phi,pos,name):
    phi = phi.real
    figure(1)
    title('Phi')
    xlabel('[\u03BCm]')
    #xticks(arange(0,90,15),[ 0.  ,  2.55,  5.1 ,  7.65, 10.2 , 12.75, 15.3 ])
    ylabel('[\u03BCm]')
    #yticks(arange(0,100,10),[ 0. ,  1.7,  3.4,  5.1,  6.8,  8.5, 10.2, 11.9, 13.6, 15.3])
    imshow(phi[pos,:,:],cmap='Reds')
    savefig(name+'.png', dpi = 1000)
    show()
    
 
def save_data(phi, name):
    
    f = open(name +'.pckl', 'wb')
    pickle.dump(phi, f)
    f.close()
 


if __name__ == '__main__':   
    
    
    phi = phi_matrix(85, 85, 60, 1, 1, 1)
    psi = phi_matrix(85, 85, 60, 1, 1, 1)
    
    sigma_phi = sigma_matrix(85, 85, 60)
    sigma_psi = sigma_matrix(85, 85, 60)
    
    phi = ellipsoid(phi, 39, 32, 42, 0, 26, 26, 7)
    psi = ellipsoid(psi, 39, 50, 25, 0, 26, 26, 7)
                
    phi_novo = phi
    psi_novo = psi
    
    k1, k2, k3, k = k_matrices(85, 85, 60)
    
    Vt_phi = volume(phi)  
    Vt_psi = volume(psi)
    
    
    nt = 100001; dt = 0.005
    beta = -1; eps = 1
    
    alpha = 0 # alpha starts being zero and area conservation only kicks in after 500 time steps,  when interface is formed
    At_phi = 1;
    At_psi = 1;
    evolut_area = []
    evolut_volum = []
    
    
    for it in range(nt):
        
        grad_phi_1 = gradient(k1,phi)
        grad_phi_2 = gradient(k2,phi)
        grad_phi_3 = gradient(k3,phi)
        
        grad_psi_1 = gradient(k1,psi)
        grad_psi_2 = gradient(k2,psi)
        grad_psi_3 = gradient(k3,psi)
        
        laplac_phi = laplacian(k, phi) 
        laplac_psi = laplacian(k, psi)
        
        phi_k = frequency_domain(phi) 
        psi_k = frequency_domain(psi)
        
        if it == 500: 
            alpha = 30;
            At_phi = area(grad_phi_1,grad_phi_2,grad_phi_3,eps)
            At_psi = area(grad_psi_1,grad_psi_2,grad_psi_3,eps)
        
        area_phi = area(grad_phi_1,grad_phi_2,grad_phi_3,eps)
        area_psi = area(grad_psi_1,grad_psi_2,grad_psi_3,eps)
        evolut_area.append(area_phi)
        
        volume_phi = volume(phi) 
        volume_psi = volume(psi) 
        evolut_volum.append(volume_phi)
        
        nlin_phi = (3*phi**2 - 1)*(phi**3 - phi - eps**2*laplac_phi) + beta*(1-phi**2)*(Vt_phi-volume_phi)/Vt_phi + 3/sqrt(2)*alpha*eps*laplac_phi*(At_phi-area_phi)/At_phi
        nlin_psi = (3*psi**2 - 1)*(psi**3 - psi - eps**2*laplac_psi) + beta*(1-psi**2)*(Vt_psi-volume_psi)/Vt_psi + 3/sqrt(2)*alpha*eps*laplac_psi*(At_psi-area_psi)/At_psi
        
        nlin_phi_k = frequency_domain(nlin_phi)
        nlin_psi_k = frequency_domain(nlin_psi)
        
        phi_sc_k = frequency_domain(phi**3 - phi)
        psi_sc_k = frequency_domain(psi**3 - psi) 
        
        phi_novo_k = (phi_k - 2*dt*(nlin_phi_k + k**2*eps**2*phi_sc_k))/(1+2*dt*k**4)
        psi_novo_k = (psi_k - 2*dt*(nlin_psi_k + k**2*eps**2*psi_sc_k))/(1+2*dt*k**4)
        
        phi = time_domain(phi_novo_k)
        psi = time_domain(psi_novo_k)
        
        if it%1000 == 0:
            sliced_figure(phi,40,'1')
            sliced_figure(psi,40,'1')
    
    
    plot(evolut_area)
    plot(evolut_volum)
    
    save_data(phi, 'phi_d_18')
    
    save_data(psi, 'psi_d_18')
    
