# Supplementary material for: A mathematical model of fibrinogen-mediated erythrocyte–erythrocyte adhesion
Source: Commun Biol. 2023 Feb 17;6:192. doi: 10.1038/s42003-023-04560-4 (PMC9938206; doi:10.1038/s42003-023-04560-4)
Supplement: Supplementary file 3 — Supplementary Data [file 42003_2023_4560_MOESM3_ESM.zip › Cell-cell AFM_Fig. 3.xlsx]

## Sheet: Work 0.0mg.ml
Average	0.229533	0.324765	0.555167	0.500106	0.463003	0.794952	0.319712	0.961333	0.853496	1.99121	0.653074	1.02704	0.226252	0.26948	0.360803	0.21578	0.00533507	0.24014	2.10399	0.733521	0.333083
SD	0.423422	0.602715	0.568014	0.465669	0.362345	1.10353	0.33346	0.827755	0.919666	1.98085	0.639416	0.983715	0.122638	0.210908	0.474057	0.328781	0.014525	0.142897	2.55968	0.835265	0.283952
SEM	0.0645713	0.0798315	0.0898108	0.0736287	0.0565888	0.170279	0.0514541	0.185092	0.118728	0.255727	0.0963956	0.15958	0.0170069	0.0274579	0.0633485	0.0439352	0.00189099	0.0184479	0.317489	0.103602	0.0360619
Count	43	57	40	40	41	42	42	20	60	60	44	38	52	59	56	56	59	60	65	65	62
Median	0.0818433	0.122456	0.40627	0.322516	0.438878	0.449683	0.18381	0.760047	0.61423	1.37321	0.529827	0.637882	0.225886	0.209226	0.223618	0.100832	0.000106792	0.200021	1.1671	0.585705	0.25863
Donor	1	2	3	4	5	6	7	8	9	10	11	12	13	14	15	16	17	18	19	20	21
	0.000287505	0.00131622	0.479602	0.293947	0.71269	1.39496	0.00328904	0.274752	0.16019	3.28187	0.245274	1.88204	0.387741	0.194409	0.424206	0.335395	0.0441352	0.484302	9.69199	0.0245926	0.490196
	0.295267	0.357865	0.454276	0.40314	0.383199	1.69752	0.112671	0.0734461	0.431484	0.233591	0.669068	0.421455	0.308456	0.346359	0.221706	0.264172	0.0602505	0.17709	1.46986	0.00964752	0.346276
	0.24008	0.0530625	0.0931868	0.21513	0.571864	1.21544	0.179789	0.419803	0.0703653	0.149358	0.17572	0.54833	0.294344	0.232842	0.465186	0.250829	0.0227858	0.587488	1.1671	0.116814	0.330576
	0.15095	0.0624312	0.211032	0.207405	0.393458	0.63008	0.16776	0.932135	0.0593639	0.221816	0.592902	1.10194	0.200437	0.314865	0.22553	0.398368	0.0279264	0.509187	0.586654	0.000136317	0.250352
	0.0554921	0.110179	0.402033	0.170705	0.503099	2.10133	0.148497	1.17665	0.264559	1.34698	3.85658	0.418449	0.132184	0.77945	0.164069	0.139529	0.0133906	0.415474	0.778452	0.814995	0.291168
	0.00159884	0.083633	0.397854	1.69171	0.0498003	1.32029	0.290826	0.704654	0.055299	0.803011	0.749263	0.113329	0.197456	0.573441	0.1055	0.194273	0.00537781	0.599778	1.30293	0.624444	0.302937
	0.064233	0.238241	0.880067	0.613059	0.682589	0.146369	0.0105695	0.299137	1.51922	0.108809	1.20224	0.498075	0.229116	0.209226	0.1195	0.208237	0.000137771	0.0738975	1.48268	0.000972989	0.404745
	0.00957035	0.278548	0.570367	1.30233	0.107517	0.0282732	0.0110242	0.330184	0.673462	0.725493	0.492198	0.279328	0.202546	0.285633	0.213338	0.324098	0.000115425	0.557713	3.08162	0.509654	0.232249
	0.325801	0.000558146	1.14764	0.774652	0.438878	0.223228	0.477918	0.535956	0.561196	2.45342	0.181244	0.587618	0.521837	0.325171	0.302292	0.353577	7.43058e-05	0.462324	0.030994	0.0358499	0.277082
	0.0428917	0.192311	0.19539	1.9224	1.20457	0.0524331	0.0403104	1.2649	3.39612	3.69476	0.779102	0.43933	0.370118	0.237204	0.31794	0.232424	0.000106792	0.371042	0.018471	0.290064	0.108984
	0.064993	0.333935	0.445448	0.351086	0.244351	0.150656	0.488063	1.64397	1.20871	1.98491	1.13358	0.921639	0.0980315	0.191293	0.305777	0.0517949	0.000123564	0.0968252	0.218453	0.0391458	0.259672
	0.127536	0.581393	0.476781	0.849394	0.00137345	0.351607	0.0327974	1.232	2.65975	5.5899	1.40809	2.05442	0.334546	0.184341	1.03352	0.466516	4.98598e-05	0.23386	2.94789	0.120297	0.251954
	0.348953	0.275786	0.793027	0.199496	0.446618	0.268701	0.0729947	0.815441	1.20945	4.23581	0.508546	0.906513	0.233555	0.642607	0.826617	0.556075	5.65714e-05	0.0996893	0.715413	0.219086	0.3937
	0.000234262	0.0064645	0.353694	0.414625	0.224016	0.566392	0.137296	1.87503	1.08315	3.72206	0.764559	0.835769	0.281856	0.0886273	0.0597683	1.38184	0.000127589	0.0903903	3.2287	0.00300923	0.122784
	0.0951207	0.0532806	0.239091	0.257261	0.91369	0.523476	0.712205	0.228565	1.52265	8.99114	0.97802	0.589022	0.285682	0.148235	0.0828093	0.103424	6.94357e-05	0.181587	3.08326	0.000115195	0.0268363
	0.151672	0.000253475	0.385335	0.139778	0.144061	0.1338	0.145145	1.37355	1.55486	10.0129	0.789097	2.80436	0.210031	0.545953	0.689859	0.0307892	7.21453e-05	0.262967	0.35572	0.00194655	0.389695
	0.0742741	0.000625984	3.12361	0.0281848	0.155457	0.105816	0.18783	2.93783	0.684112	2.76215	0.571457	2.31431	0.153	0.212972	0.327392	0.0723214	5.10416e-05	0.208696	0.785246	0.167206	0.579141
	0.0737318	0.20574	0.193718	0.268457	0.0479478	0.433916	0.106268	0.317829	1.23593	2.63295	0.760581	0.612394	0.244873	0.13731	1.9862	0.112829	6.70237e-05	0.137748	0.628626	0.172237	0.214062
	0.0496415	0.0034259	0.517754	0.384376	0.194274	0.313807	0.1396	0.0834339	0.875278	1.06375	0.824206	0.204687	0.291567	0.141395	0.297127	0.979132	0.00197452	0.182527	1.47042	0.00172266	0.317858
	0.0269911	0.00329857	0.220314	0.230675	0.689099	0.447124	0.270406	2.7074	0.913379	1.63447	0.206991	1.61099	0.220718	0.236186	0.163423	0.613882	0.00458979	0.166987	10.4574	2.37402	0.164801
	0.0921706	0.0975197	0.375567	1.52769	0.207206	0.25292	0.431651		2.39637	4.79136	0.368738	4.59582	0.440219	0.108741	0.285537	0.0808017	6.91679e-05	0.243341	0.0870297	0.684554	1.63447
	0.000601357	0.0690347	0.369624	0.603431	0.126232	0.452242	0.0122829		0.87973	1.29188	1.33871	1.53007	0.00304409	0.148981	0.647943	0.112461	5.92122e-05	0.215798	2.64895	0.684251	0.2614
	0.000619711	0.00112117	0.461039	0.972687	0.13651	0.0395848	0.0967129		2.40571	3.96056	0.5392	2.60776	0.143876	0.61348	0.385179	0.17918	0.00012389	0.122935	3.4735	1.43369	0.257588
	0.00280298	0.000572651	1.83471	0.987964	0.945728	0.558006	0.0960177		0.5627	2.03387	1.03559	0.013832	0.120968	0.138696	0.125835	0.101438	0.000105458	0.0950339	5.1753	1.26678	0.178973
	0.000547764	0.0258255	0.447712	1.03223	0.63865	0.0793527	0.269831		2.08375	3.61591	0.181799	1.86575	0.137768	0.145425	0.0813814	0.119235	0.0135353	0.168735	0.00434456	0.585705	0.674814
	0.0200271	0.000527507	0.597289	0.484387	1.12051	0.291357	0.00584989		0.635024	0.276672	0.48824	0.0699473	0.103628	0.181051	2.62976	0.205887	0.000114236	0.136845	2.72774	1.5454	0.103394
	0.00998537	0.0278624	0.410506	0.137968	0.278508	0.470829	0.26948		0.0424135	2.89167	0.450932	0.00757477	0.578842	1.314	0.332259	0.137702	0.000131992	0.133218	0.085614	1.0911	0.349269
	0.016646	0.75286	0.553822	0.174553	0.676299	6.70557	0.31139		0.029597	4.55818	1.09152	0.481105	0.294675	0.192133	0.0894093	0.0713901	6.72897e-05	0.114124	1.59795	0.52291	0.320087
	2.46407	0.000476577	0.87259	0.0539015	0.83702	0.663299	0.0910448		0.177332	3.90345	0.00138888	0.965429	0.186084	0.171761	0.398843	0.0799445	0.00259024	0.142927	1.23212	0.401371	0.196511
	0.446049	0.00291473	0.272409	0.280889	0.520199	0.687357	0.595621		0.0174436	3.27112	0.219043	0.045609	0.144532	0.0698528	0.209759	0.14135	7.88124e-05	0.0979402	0.0114705	0.66046	0.115913
	0.102704	0.0586356	0.233852	0.542814	1.66748	0.0934677	0.777445		0.0526715	1.09579	0.127148	2.24658	0.304897	0.326356	0.0813831	0.155703	0.000101354	0.148203	6.09918	0.998653	0.479734
	0.0654073	0.77893	0.124662	0.115524	0.122595	1.42842	0.960053		0.348456	2.64052	0.337247	0.257693	0.0503911	0.215963	0.141438	0.0854271	0.000100985	0.220694	5.32385	0.236406	0.629758
	0.631091	0.00915885	1.87753	0.238364	0.17939	2.07453	1.22283		4.09081	2.01925	0.671896	0.0567661	0.25847	0.229215	1.51217	0.0112515	5.33629e-05	0.0664931	1.61375	0.530612	0.310557
	0.156624	0.0567241	0.206867	0.452975	0.246599	2.03789	1.09168		0.0220341	0.767087	0.224701	0.663371	0.222656	0.257065	0.34558	0.0798511	9.27789e-05	0.0665755	0.282978	0.523895	0.172152
	0.0818433	0.0431032	0.329088	0.23235	0.0875116	0.434495	1.247		0.0329068	0.71599	0.077717	1.31719	0.259061	0.110231	0.062852	0.00871389	7.8613e-05	0.222203	0.233631	0.87678	0.226823
	0.798678	4.15397	0.208308	0.362791	0.16835	1.19773	0.52687		0.10639	2.52461	1.17922	0.518247	0.308639	0.166112	0.0356097	0.357771	0.00693357	0.145662	2.15995	0.638501	0.128574
	0.0965045	0.296509	0.338958	0.779408	0.475986	1.24292	0.232512		0.0654599	2.12096	1.52672	0.836345	0.353793	0.310277	0.138258	0.00496336	8.60562e-05	0.0942323	7.82073	0.534885	0.832738
	0.255773	1.21724	0.49742	0.119545	0.618671	0.415894	0.311009		0.241426	0.223915	0.14618	1.8044	0.295846	0.18924	0.049566	0.00649864	0.000104951	0.12916	1.58065	0.751779	0.619385
	0.0512524	0.341099	0.101241	0.0617484	0.444959	0.208504	0.261411		0.0470472	1.39943	0.751498		0.17924	0.217578	0.447278	0.0107335	0.000209788	0.110176	0.0159584	0.00672657	0.624093
	0.894064	0.601174	0.513261	0.12521	0.729898	0.520776	0.636337		0.0736666	0.133175	0.0595878		0.137567	0.157172	0.283575	0.44111	9.11837e-05	0.385756	0.0449482	1.13458	0.248238
	0.269121	0.122456			0.646253	1.07052	0.106452		1.65358	0.171513	0.369411		0.0290822	0.662535	0.106149	0.0779546	5.54786e-05	0.176016	0.0154593	0.808166	0.142034
	0.235552	1.22967				0.357107	0.139151		1.76806	0.815168	0.520454		0.0609771	0.197237	0.32415	0.0419372	0.0039243	0.114188	3.71856	0.550689	0.0908002
	0.978484	0.121224							0.593436	0.63872	0.0160068		0.085168	0.248315	0.200389	0.0232674	0.005469	0.190009	3.61573	0.47592	0.399704
		0.110881							0.0274657	2.16813	0.123575		0.00137003	0.142467	0.036882	0.0183979	0.079645	0.173154	2.41097	0.452368	0.234247
		0.888008							0.420741	2.80947			0.071101	0.100645	0.0674322	0.0768618	6.47627e-05	0.1488	0.315071	1.12097	1.40501
		0.170447							0.0196833	0.736209			0.218914	0.134419	0.000243466	0.093877	5.99424e-05	0.28595	0.00981433	1.58749	0.0650121
		0.502284							1.24503	1.18873			0.250252	0.0862617	0.0627456	0.0737473	0.000105257	0.313682	0.414748	5.88987	0.111314
		0.234327							0.688406	0.0785031			0.142069	0.417316	0.0110698	0.0751484	0.00011468	0.191346	7.09817	0.470514	0.815268
		0.241766							0.0397521	0.824399			0.264191	0.239307	0.081853	0.100225	4.88631e-05	0.215042	0.014511	0.883533	0.127254
		0.385184							1.28801	0.742055			0.436371	0.481216	0.225676	0.0526656	0.00119754	0.341724	0.825055	0.856623	0.134621
		0.27803							0.798167	0.69106			0.234328	0.10731	0.162516	0.0568374	0.000104159	0.244524	4.49755	0.404528	0.40859
		0.441725							1.28235	1.59609			0.248989	0.353526	0.47426	1.83718	5.49165e-05	0.496071	0.0105963	1.80558	0.167675
		1.06776							0.1804	0.640471				0.422677	0.122467	0.0089579	9.25235e-05	0.231874	0.0102715	0.464003	0.178989
		0.138887							3.08468	0.0206387				0.292272	0.348109	0.0668091	0.000142996	0.441309	4.59633	0.50766	0.0930657
		0.109067							0.903011	0.527901				0.106019	0.389883	0.0119816	0.000109507	0.253808	3.54362	0.579251	0.422173
		0.672742							1.13324	0.399127				0.0972539	0.97578	0.0069059	0.00222151	0.26797	0.0152948	0.981893	0.128246
		0.419535							0.765129	1.09017				0.254824			0.00214277	0.236944	0.328479	0.788926	0.27049
									0.390958	2.49435				0.105455			6.11937e-05	0.49664	0.0106313	1.89679	0.205005
									0.276537	1.41272				0.159411			0.0129445	0.252085	3.58438	0.611374	0.286431
									0.201643	0.542738								0.377624	5.66323	1.55331	0.52074
																			0.0101179	0.783881	0.210807
																			0.0152799	0.740384	0.114136
																			0.667878	0.682861
																			0.984941	1.52696
																			8.66107	0.620333

## Sheet: work 1.0mg.ml
Average	5.23777	0.676628	3.84474	1.43323	1.96829	2.00666	1.23023	1.16587	0.310381	0.418695	0.0850345	0.767205	0.510894	1.82239	0.294656	1.34644
SD	2.27841	0.627791	3.14537	1.54151	1.75773	1.47288	0.835543	0.36115	0.366684	0.932477	0.103811	1.56046	0.159007	2.30719	0.753815	2.35076
SEM	0.415979	0.104632	0.616858	0.256918	0.268051	0.212592	0.155156	0.0474213	0.0477382	0.12244	0.013402	0.208525	0.0205278	0.323072	0.104535	0.262823
Count	30	36	26	36	43	48	29	58	59	58	60	56	60	51	52	80
Median	5.05338	0.384412	2.85271	0.940938	1.45377	1.6566	1.02671	1.12001	0.20105	0.125036	0.0451131	0.265467	0.517174	1.18941	0.125952	0.696051
Donor	1	2	3	4	5	6	7	8	9	10	11	12	13	14	15	16
	2.15389	0.860782	5.98038	0.859627	0.132687	3.77922	1.10445	0.997299	0.458064	2.63958	0.405951	0.741837	0.664295	9.85882	0.000269388	0.160496
	6.89273	2.28286	1.3878	1.26174	1.95517	3.49999	1.14908	1.55666	0.0693203	0.0340753	0.176099	0.878236	0.66626	4.41372	0.000333278	0.848914
	5.92264	1.59966	7.03705	0.343438	2.09312	1.5665	0.192564	1.41701	0.141882	1.49312	0.174088	0.972992	0.448788	0.706928	0.368475	0.460071
	9.36591	2.21394	5.51014	1.29991	0.0576992	1.81493	2.54744	1.34991	0.100473	0.448745	0.357836	1.04951	0.158371	4.51736	0.121536	0.50836
	6.13729	1.6124	0.611232	1.79816	1.64223	1.60231	0.795358	1.05451	0.0644589	0.01628	0.179977	0.0823259	0.475202	7.08811	0.349908	1.10747
	4.79557	0.0963434	3.72282	0.977381	1.95944	1.39932	1.00869	0.81524	0.352731	0.222783	0.10679	0.602322	0.550955	1.47936	0.170053	0.245989
	4.72909	0.355289	2.7166	0.379321	3.48933	1.62898	0.349514	0.913286	0.364276	0.034732	0.111808	0.111489	0.584361	0.0707151	1.07367	0.208507
	3.62704	0.387474	8.37193	0.509631	0.453503	3.0203	0.456098	1.20285	0.000142884	0.09648	0.133022	0.258207	0.889007	0.713143	0.14776	3.02294
	1.64487	0.226657	1.38042	1.00773	1.99768	2.58506	3.3135	1.07263	0.109022	0.376982	0.0413483	0.00031722	0.809309	1.87201	0.000258146	8.77089
	1.46921	1.66942	1.7258	1.31506	1.45377	0.547619	1.64305	1.02041	0.07804	1.17707	0.0260038	1.08242	0.613048	1.38671	1.88842	0.926952
	3.78055	0.806045	3.84835	0.86089	0.33066	1.72771	0.684641	1.21277	0.0485236	0.279839	0.0318171	8.99185	0.657168	0.492021	0.065528	0.86202
	7.62771	1.60639	2.40076	0.656182	1.76768	0.566269	0.606139	0.73432	0.20105	0.0308811	0.0239815	0.200452	0.648489	0.0721548	0.0322491	1.68874
	4.47302	0.190535	0.842205	0.558903	0.658859	1.37323	0.943768	0.721694	0.183431	0.015986	0.0146085	0.0684883	0.498917	5.76872	0.908937	0.521192
	5.19422	0.338504	1.25794	3.93815	0.645491	0.760862	0.38632	0.549475	0.122952	0.69245	0.012312	0.272727	0.392551	0.0906358	0.294808	4.01365
	4.27318	0.543048	1.10342	0.455934	2.99469	1.7646	3.14656	1.28374	0.293426	0.152128	0.018002	0.0482348	0.80228	6.86542	0.160806	0.423508
	3.3572	0.522309	4.76831	2.04582	1.68175	1.50324	1.04927	0.97828	0.450391	1.0687	0.0265242	0.0855562	0.642768	0.042094	0.14285	0.691833
	3.85959	0.786867	12.8749	6.92431	7.77743	3.36784	0.907141	0.88307	0.0275216	0.202724	0.00312322	0.15395	0.719088	0.220871	0.000246563	18.4028
		0.0891893	0.376098	0.408018	3.40582	0.276873	0.975696	1.04601	0.206489	1.23896	0.0596497	0.146306	0.686675	1.67163	0.0475407	0.67278
	5.08884	0.863321	9.35953	1.34176	1.26361	2.61858	1.03662	1.72888	0.0193751	0.0295898	0.00664187	0.447351	0.690335	3.18304	0.00151642	1.25664
		0.381351	2.98882	0.452553	1.37042	0.765716	1.41564	1.24087	0.00868225	6.4258	0.00592759	0.0287918	0.739579	2.34101	0.0592276	2.40564
	6.46216	0.352431	6.42537	1.1454	0.32792	4.74988	1.18153	1.11903	0.0884355	0.0835185	0.0123373	0.451773	0.563069	3.4645	0.00818802	1.32526
		0.0162562	1.06275	0.0287909	3.82802	6.99142	1.4427	0.933918	0.00055418	0.0794596	0.176945	0.470489	0.299195	1.49277	0.0975403	1.24855
		0.867278	1.53167	0.661679	2.91991	1.36446	1.33528	1.2863	0.0392158	0.284056	0.122612	0.00848115	0.719187	2.5767	0.132108	0.0623312
	2.31593	0.363019	5.79631	0.830729	0.835959	0.53733	0.428449	1.26708	0.141826	0.0280601	0.00360099	2.37921	0.71948	0.0641287	0.269107	0.00121387
	4.65362	0.0579062	1.67971	0.399438	1.09929	1.82033	1.02671	1.53231	0.240929	0.00784972	0.051571	0.366702	0.485262	0.0661959	0.00027593	1.01904
	6.56055	0.21756	5.20294	0.754808	0.957346	0.487475	0.650216	1.57264	0.0107652	0.0342624	0.0253962	0.00897227	0.629464	0.440572	0.0768392	0.0173169
	7.41109	1.73149		0.980915	4.67968	0.873885	1.96815	1.49605	1.05297	0.0517747	0.0258904	0.360638	0.315	0.367207	0.399017	0.510862
		0.285195		0.334392	5.18662	0.406005	3.07413	2.93633	0.470632	0.254469	0.0311695	0.174305	0.629264	0.006287	0.415601	0.555844
		0.663956		1.88312	5.30133	1.27907	0.857845	0.858978	0.132881	0.0629456	0.0540352	0.154965	0.440904	0.105985	0.145291	0.715851
	8.14062	0.218716		1.00282	0.204311	0.527157		0.750403	0.321741	0.251732	0.105358	0.34018	0.509274	1.29584	0.0642887	0.714447
		0.792548		2.11858	0.364135	0.920762		1.16246	0.313735	0.00630064	0.110806	0.0255003	0.428926	2.06918	5.14886	0.235331
	8.83696	0.150847		3.34629	0.188028	3.40242		0.823142	0.00793587	0.139569	0.421704	3.74245	0.597913	0.025758	0.155022	2.36495
	7.2746	0.266596		0.681186	4.14562	2.6523		1.25637	0.29305	0.177499	0.0820261	0.195701	0.519637	0.0120934	0.0380785	0.542938
	9.36825	0.212355		0.904496	2.98131	5.88574		1.19078	0.512072	0.412415	0.0500596	0.167273	0.29415	1.88322	0.0276623	2.90699
		0.442252		2.73378	2.55354	4.34335		1.12348	0.129286	0.0618329	0.0482841	6.81893	0.561331	0.186704	0.11027	0.593281
	1.3021	0.287835		6.39535	0.265857	1.91335		0.712439	0.280599	0.894889	0.0621986	0.226937	0.33858	1.18941	0.149063	0.836654
	5.01792				0.0720562	0.778691		1.18652	0.06645	0.00303434	0.0261989	0.0417814	0.311636	2.38318	0.103151	0.863725
	5.39674				1.32844	3.80722		0.990303	0.573847	0.6891	0.0397649	0.00842825	0.440911	2.90597	0.290131	0.314869
					3.04458	1.18678		0.86572	0.017906	0.005328	0.26828	0.200882	0.516719	0.0256673	0.212978	2.17119
					0.19637	2.07418		1.00793	1.78448	0.026959	0.0120118	0.344552	0.513902	0.0279207	0.172109	1.41575
					4.68231	0.983833		1.0288	0.946821	0.344921	0.0080369	0.648916	0.538749	1.09082	0.0589582	3.05406
					1.05909	1.95063		1.00376	1.47301	0.0454959	0.041942	0.360747	0.557833	1.34219	0.141413	0.676102
					1.28381	1.68422		0.907245	0.0862339	0.0254667	0.00698169	2.24841	0.404864	0.163457	0.0843043	0.103213
						2.52208		1.06227	0.178782	0.0357345	0.085069	0.0463793	0.517629	0.16775	0.0765893	2.19454
						0.359459		1.32521	0.283694	0.0379353	0.00453486	0.788766	0.37435	2.02765	0.0178349	0.557012
						3.09367		1.37759	0.00656126	0.0572038	0.0103483	2.00752	0.209639	8.80009	0.292555	0.953736
						2.84019		1.17563	0.576714	1.1457	0.0358555	0.19214	0.558906	2.4647	0.303172	2.92366
						0.714872		1.0351	0.327261	0.353078	0.0720442	0.996049	0.564677	0.731937	0.103007	0.725166
								0.912754	0.217608	0.0601965	0.0741232	0.781799	0.45548	1.28228	0.130368	1.18273
								1.26949	0.106026	0.160187	0.0329924	1.07601	0.523215	1.08747	0.105982	0.108417
								1.28095	0.715341	0.00417641	0.026555	0.337065	0.472672	0.339664	8.61473e-05	3.6782
								1.15883	1.16316	0.110503	0.100957	0.162194	0.349873		0.157892	0.562308
								1.121	0.204229	0.233894	0.0292251	0.380288	0.310778			0.485268
								1.62501	0.293493	0.0193164	0.0366847	0.119896	0.306856			0.484332
								1.07697	0.0520596	0.217877	0.446963	0.0915159	0.576247			0.803516
								1.61662	0.37883	0.0272917	0.147544	0.0142501	0.429249			0.0812573
								1.89377	0.174236	0.687002	0.00930781		0.328397			0.700269
								0.898314	0.381852	0.486343	0.135191		0.321987			0.313872
									0.966998		0.087465		0.454211			0.856372
											0.0644887		0.226789			0.756315
																5.63772
																0.542472
																0.202491
																0.369594
																0.214421
																0.411182
																1.95467
																0.000199948
																0.375579
																1.62872
																0.653786
																1.39804
																0.545501
																0.403809
																1.91224
																0.900853
																0.514184
																0.164823
																2.39202
																0.677012

## Sheet: detachment 0.0
Average	49.3536	238.983	89.1073	117.448	101.33	193.891	519.132	395.809	299.394	76.1564	159.818	33.727	62.355	402.843	45.4532	9.27276	43.0863	380.931	88.071
SD	57.9438	169.812	57.2818	76.7228	47.2615	83.2749	179.662	243.613	170.817	87.3071	120.274	11.7802	49.6496	203.836	23.0441	6.0014	13.7411	482.565	34.5108
SEM	9.16172	29.5605	8.94592	12.1309	7.5679	19.6281	23.1942	65.1084	22.0524	13.162	19.511	1.63362	6.46383	27.2388	3.07939	0.781315	1.77397	59.8548	4.38287
Count	40	33	41	40	39	18	60	14	60	44	38	52	59	56	56	59	60	65	62
Median	36.9012	195.36	80.7886	93.4257	86.3664	218.323	526.489	360.963	236.4	57.2404	139.82	33.8666	42.5124	362.277	37.7364	6.08581	40.7304	267.932	80.5228
Donor	1	2	3	4	5	6	7	8	9	10	11	12	13	14	15	16	17	18	19
	52.8854	83.248	80.7886	156.024	66.5122	237.091	577.608	156.686	290.499	29.7317	327.034	59.6315	32.136	979.74	63.0571	20.8922	67.9923	2295.98	66.1525
	48.4474	231.262	78.6795	204.499	83.4732	106.57	562.387	132.788		56.0725	165.51	56.6022	53.7007	826.302	52.0336	22.9256	58.1275	1158.13	55.7418
	51.3482	154.348	54.1452	189.113	170.235	129.74	560.659	272.038	142.263	30.3582	131.09	41.2047	27.595	585.263	47.1206	19.2619	66.5014	339.873	76.4154
	32.1097	153.778	47.8803	261.626		164.94	540.535	78.2797	164.92	47.894	201.054	31.4026	48.132	760.026	58.8053	19.9721	56.5051	210.968	75.0878
	51.5261	496.26	149.834	139.413	160.741	339.641	500.027	188.375	133.483	573.114	110.011	28.5764	67.5411	533.806	37.689	18.1187	73.787	270.615	73.6074
	59.3558	167.246	33.6866	78.2554	144.789	269.893	615.792	735.365	212.331	89.4068	59.3133	44.6751	62.8674	426.323	43.1965	19.3086	74.0513	326.138	80.7314
	55.017	115.417	102.552	65.6033	160.656	75.6096	707.462	720.01	226.864	168.945	103.378	41.216	39.1696	341.134	54.6651	13.1183	29.293	330.673	88.8158
	73.0853	320.977	62.8092	52.7289	86.3259	91.1275	582.472	378.196	164.311	112.91	91.019	42.5825	52.4203	526.112	77.2023	11.5439	56.4699	324.968	81.7232
	70.8202	195.36	38.91	58.3718	170.69	207.794	531.595	497.893	213.658	102.961	138.737	58.0435	108.703	451.96	43.4507	10.0073	71.9005	68.1578	77.8312
	23.3291	77.3259	95.1803	63.9191	76.0231	257.822	1025.99	409.605	319.944	56.5235	100.166	40.1658	58.8201	546.239	59.1578	5.69838	65.8609	71.6548	28.4598
	55.6205	10.2439	30.1489	58.2288	13.7181	213.826	587.677	226.397	390.075	211.709	151.186	27.5451	69.9688	354.517	36.0543	5.75827	43.024	107.555	76.0333
	69.709		28.515	49.1479	25.8474	222.82	1145.01	343.73	392.775	109.363	212.113	41.9979	35.2594	489.673	73.2921	5.77331	73.5215	312.909	90.9906
	70.5509	145.679	106.567	62.7265	183.288	253.595	588.18	836.966	462.853	64.2951	119.81	33.3937	67.1165	472.877	49.9197	5.90809	35.1609	226.27	83.3692
	55.2526	386.326	82.3778	48.7587	78.379	115.976	611.305	564.998	596.287	60.7221	143.826	36.3734	27.0889	259.882	94.316	4.85899	36.751	348.806	54.4671
	49.9311		135.188	56.0527	84.8907	262.758	510.973		507.199	71.6981	140.902	50.0134	68.0481	411.678	36.0148	6.91259	42.8573	334.955	22.4147
	28.6257		107.775	41.6945	70.0693		713.794		1128.03	68.4645	355.409	33.7651	66.6589	569.135	38.4522	4.98562	45.5039	187.486	80.3141
	59.6191		32.8915	113.216	84.318	278.073	488.024		722.362	51.7868	268.425	30.4724	38.3849	600.624	34.0206	4.7281	46.966	226.425	113.577
	392.873	103.776	17.7745	114.179	174.249	38.9663	598.793		330.782	90.0121	177.722	35.6483	30.3744	336.876	50.0316	5.34676	33.4883	218.245	94.233
	34.7693	355.711	49.8344	87.3456	112.017	223.791	677.227		402.751	113.256	92.9412	50.1203	45.5729	331.904	112.698	8.44766	46.8598	286.654	60.1515
	27.317	282.667	68.0092	55.5771	73.5151		407.266		226.143	27.2679	203.961	34.3789	168.942	18.2486	57.8494	8.46028	36.8576	2542.31	62.6649
	48.8553	386.027	45.5839	119.377	96.6266		521.383		267.386	49.228	733.668	46.4135	26.8993	499.458	33.9192	4.19692	64.7456	89.9459	217.48
	35.618	906.356	47.883	26.1744	57.4922		604.656		514.597	108.06	177.79	7.05183	113.132	561.015	40.2382	5.88967	37.6433	511.485	94.6934
	16.7215	534.658	39.6881	335.591	107.991		610.759		212.289	64.0883	226.709	28.6452	90.0262	426.861	50.0034	4.98797	35.0832	1542.12	84.4933
	24.1865	229.881	93.0955	90.7796	81.4248		396.218		441.417	82.7642	39.0994	23.4452	206.818	450.368	36.8814	6.00407	26.7866	1115.97	76.2307
	29.8684	150.113	95.9621	55.2698	66.4367		630.809		330.198	38.2294	128.418	25.1959	36.5054	253.951	42.337	25.0646	41.7279	43.5026	111.757
	21.8572	227.401	213.882	58.9578	47.362		572.575		422.988	57.9573	60.9394	23.7356	42.1457	629.787	36.1731	4.87319	30.5772	311.086	51.9651
	28.6615	135.869	74.5817	129.787	97.3532		506.025		214.416	64.7443	35.9171	48.7444	110.532	370.038	48.7067	5.43616	32.7148	86.5595	97.3051
	30.1797		116.309	121.888	63.6625		414.875		313.704	80.4444	84.2147	39.352	69.9066	325.671	33.2599	4.74046	25.5729	318.371	102.516
	27.0688	170.861	156.118	54.0004	130.456		573.745		544.112	6.49191	131.53	30.8161	32.1304	696.949	37.7838	14.8317	32.1392	235.22	72.8595
	25.5385	350.823	128.635	310.812	127.589		495.373		394.706	32.9291	54.3992	30.0471	24.923	267.191	40.8128	5.54047	26.2392	65.3375	66.0693
	38.1845	161.369	169.876	201.093	113.993		502.09		395.992	20.7095	215.83	33.8698	42.3721	266.027	51.0464	4.51318	26.5361	1077.87	151.047
	25.4397	93.4723	46.0059	279.535	92.6199		495.914		205.736	39.8186	76.4326	17.9228	50.8313	176.757	55.1741	5.28808	45.1875	468.386	103.372
	19.401	266.636	45.4107	139.369	120.087		919.787		308.548	45.4831	54.4427	35.9493	231.309	626.362	22.7451	5.14555	28.5752	296.245	61.9016
	28.4468		293.782	162.005	86.3664		384.71		349.344	25.6612	112.666	38.2708	37.8506	270.512	35.9858	4.60817	23.6663	153.07	89.5482
	20.1788		15.8564	151.337	93.8242		235.401		203.703	16.6832	153.787	43.17	28.1601	248.81	13.3992	4.49564	40.5854	134.028	104.342
	34.2592		44.0634	96.0718	60.003		548.514		279.017	93.7635	143.082	36.4559	25.8746	247.71	64.9338	9.51848	32.2088	267.932	81.7701
	27.5089	144.821	118.991	59.1284	58.4646		458.809		519.566	104.355	145.561	42.8031	69.5954	278.446	19.7587	4.88347	24.8211	622.145	169.433
	38.9641	226.778	168.672	126.345	106.955		472.428		283.802	34.4473	204.988	31.4699	32.4591	218.336	24.6934	5.20674	28.1048	294.846	155.005
	43.9035	279.029	91.8839	149.291	76.8722		596.585		146.969	116.602		33.8635	40.2574	850.927	19.3284	4.39142	24.6755	74.4408	152.436
	47.1092	234.82	113.452	74.6306	246.573		649.51		218.211	18.0447		30.0061	40.9221	491.079	126.949	6.66393	57.6729	75.9601	92.0754
		107.913	130.12				176.275		149.2	30.3271		14.4262	72.4369	500.962	34.7227	4.48771	37.3405	52.2375	79.4004
							241.243		143.013	48.7439		11.4869	36.0438	396.16	30.0372	9.0638	29.5753	371.046	78.6259
							121.585		223.283	14.9378		9.63736	248.351	230.679	24.8582	8.11257	39.1296	312.191	131.142
							410.564		168.679	19.8761		12.2425	27.1083	161.858	22.9038	27.0266	30.8329	350.873	75.7793
							494.87		287.606			18.1567	24.5205	242.022	33.5673	5.12529	35.7165	153.946	161.409
							314.133		377.695			32.9767	31.4605	4.97628	36.8475	5.75061	38.8189	79.1783	70.2233
							330.518		198.213			32.4855	23.1154	307.657	33.1383	8.98008	49.8031	167.169	60.2279
							649.522		245.936			24.1473	134.867	98.6641	29.0053	5.04841	38.6444	576.764	138.36
							293.844		113.069			35.7257	138.852	237.075	62.2106	5.20532	34.2074	46.4818	69.6539
							574.947		197.599			35.8476	55.3468	312.432	30.3859	8.45636	49.294	195.459	81.8202
							499.472		176.9			26.0341	26.2584	248.448	29.3533	6.08581	44.9003	402.495	117.049
							560.844		163.199			35.6025	46.3628	210.303	109.246	6.82636	49.1203	70.5711	59.4385
							383.697		352.241				42.5124	475.691	23.725	12.6299	44.2027	60.2072	66.5526
							664.609		172.198				47.9058	223.776	35.7365	6.77651	47.8462	441.182	48.1193
							211.479		125.506				34.1159	691.261	31.7363	10.4891	49.3298	371.621	112.384
							426.17		201.355				64.7238	238.663	24.7468	12.4788	48.1815	62.4004	55.0427
							439.341		172.963				41.6317			20.4372	42.069	146.748	93.439
							563.303		195.652				27.4314			8.32273	40.8754	70.4692	63.9325
							254.757		325.649				34.7479			17.4831	38.2832	400.782	90.1993
							413.831		190.22								50.2673	489.501	94.5359
									189.208									64.6732	79.3176
																		62.1021	54.6663
																		198.203
																		213.357
																		1427.54

## Sheet: detachment 1.0
Average	472.202	889.265	129.328	715.136	269.719	284.073	195.841	286.198	217.063	71.7645	229.821	105.708	61.0214	251.403	68.5194	233.603
SD	391.886	681.461	57.0316	296.151	199.472	208.981	134.295	168.465	74.112	58.3205	191.142	163.605	14.875	174.561	85.7772	184.443
SEM	71.5483	152.379	9.50526	59.2302	33.2453	31.8693	19.3838	31.2831	9.73138	7.59269	25.0982	21.8627	1.92035	24.4434	11.8952	20.6214
Count	30	20	36	25	36	43	48	29	58	59	58	56	60	51	52	80
Median	297.011	750.721	132.839	728.133	192.964	230.664	154.137	284.282	224.43	50.9352	171.052	50.4107	60.2143	215.231	53.2627	188.595
Donor	1	2	3	4	5	6	7	8	9	10	11	12	13	14	15	16
	154.342	2678.21	134.656	1018.75	157.458	119.803	343.83	147.371	98.795	64.6821	628.63	125.133	64.5348	670.276	9.56498	77.8817
	223.454	360.238	177.497	800.652	479.369	256.567	395.308	118.229	142.344	296.279	92.5328	74.1986	64.024	482.303	12.1483	226.835
	233.321	1254.95	148.982	996.163	146.97	321.375	201.117	50.9298	137.726	27.4867	511.393	74.3907	45.3471	202.027	83.6693	141.616
	224.726	1400.08	189.8	652.229	182.752	90.4034	299.895	140.095	155.47	50.9352	200.837	84.7146	27.8789	325.037	60.0752	189.612
	25.5	122.814	153.897	728.133	255.299	253.533	247.388	139.179	116.305	21.7318	136.743	33.2429	62.5206	561.877	95.8423	228.856
	53.1752	995.383	81.5265	830.833	266.388	194.333	282.823	129.678	98.0008	46.7973	117.222	76.536	50.4853	245.803	67.4793	99.951
	189.666	1967.26	49.5451	395.607	335.237	394.345	322.055	63.599	134.773	37.6063	160.386	47.9742	48.8508	107.255	144.579	112.551
	55.3339	1098.66	82.5929	809.479	360.659	170.202	298.604	87.3347	132.113	5.76296	283.964	68.4729	56.3448	194.172	40.0636	867.361
	135.775	753.49	88.5733	385.607	153.867	209.357	151.155	201.417	151.214	37.9708	311.663	4.71824	91.0781	231.188	8.25604	582.21
	248.482	1792.25	215.119	249.008	175.442	203.682	107.999	266.558	94.9431	26.8499	789.059	79.5761	59.5298	198.626	239.687	309.132
	66.7575	747.952	163.372	1080.62	164.911	205.45	139.263	161.304	131.584	29.4138	548.12	795.124	55.4747	147.297	50.3613	271.221
	98.8984	1087.43	228.923	672.424	107.767	300.75	76.8435	92.3471	92.7956	35.5184	115.525	39.2591	64.1358	93.152	39.4293	452.025
	216.278	1028.62	80.8959	464.92	150.397	176.408	82.8021	156.087	108.832	48.9323	155.432	21.3664	66.6209	473.235	159.473	170.079
	449.541	79.0295	80.2726	612.277	404.488	170.453	78.8752	91.8349	94.4018	50.8425	368.009	43.853	76.9727	143.441	59.4176	950.059
	705.333	269.578	116.47	149.986	103.564	269.052	151.601	361.519	262.619	33.2264	103.633	19.8553	85.9382	617.648	61.6647	124.521
	640.292	252.93	139.539	641.739	327.84	206.334	85.3331	284.282	226.81	43.2833	177.106	31.5361	86.6457	77.5684	56.5327	142.184
	1072.07	636.679	137.992	801.247	339.44	593.437	261.114	407.893	224.036	23.1226	192.303	50.2782	94.3666	135.38	10.9464	995.702
	464.431	217.997	76.9146	360.65	111.667	355.966	38.1492	361.888	229.24	151.632	387.374	33.924	83.345	220.385	43.5025	189.787
	463.821	510.921	188.851	1476.14	176.429	205.019	151.827	482.047	228.853	31.6721	162.144	59.4943	73.5214	364.866	24.8116	338.403
	349.186	530.835	136.766	965.35	149.916	400.359	60.0418	453.738	226.271	137.75	1033.96	13.725	95.2776	309.937	49.8643	236.983
	268.055		103.957	912.543	480.143	166.608	316.473	458.739	224.825	56.4046	560.133	67.7704	74.4509	301.703	26.0786	318.313
	325.967		146.096		224.113	350.188	432.732	504.465	200.405	13.3414	237.884	70.9395	65.2041	230.546	43.1171	296.084
	224.744		250.388	570.473	339.508	302.759	147.815	423.52	372.818	85.6641	627.987	9.19986	70.7386	351.201	50.5121	29.0753
	1126.2		139.7	956.512	132.056	230.664	67.1354	392.1	226.183	72.3488	261.679	177.84	74.1799	127.751	55.3142	7.0378
	1187.81		204.422	528.135	121.612	225.38	206.894	498.018	242.778	168.675	114.447	52.2626	83.3616	110.256	27.9121	260.416
	969.498		235.422	818.913	159.225	209.105	83.8637	368.003	322.949	28.8102	188.447	16.0137	87.9305	174.796	56.6791	15.8795
	1085.28		179.283		358.739	396.314	63.0066	542.958	302.316	60.7571	148.593	59.3228	40.8289	133.181	128.207	165.826
	1043.79		65.7219		93.1676	584.645	55.5315	605.011	261.569	92.616	167.719	32.978	77.6154	65.2561	83.4597	167.469
	1172.91		131.023		206.774	1405.32	111.199	309.602	170.697	73.3463	182.719	34.4898	60.0813	109.85	40.2108	247.194
	691.41		47.0307		128.865	116.196	76.1858		210.565	299.603	132.545	36.5794	61.2825	179.526	54.356	218.16
			114.167		340.568	219.339	163.644		301.318	57.6867	77.5354	11.1214	61.4844	286.698	605.315	117.515
			42.7855		472.685	121.341	213.743		199.999	19.3179	101.086	358.066	65.8959	68.1488	80.091	289.336
			68.3096		129.863	357.189	262.927		170.838	63.0293	94.0961	31.646	67.2423	73.017	46.0329	142.315
			68.7221		203.176	334.769	741.87		206.075	116.188	217.884	50.5431	50.3154	240.938	44.517	364.45
			114.023		628.961	325.071	417.611		259.084	41.6815	105.956	661.559	56.5376	142.615	46.9548	198.207
			72.5855		1140.56	143.302	238.199		213.874	84.386	200.293	44.2325	49.2391	233.377	64.7215	225.869
						82.3994	77.1511		272.982	64.9839	49.2968	17.1681	55.3962	275.907	27.8461	244.604
						216.945	338.51		177.433	72.6877	139.877	9.99622	49.3928	314.455	94.3861	115.58
						302.6	127.006		192.057	13.7486	85.7767	34.1071	60.3473	101.886	65.8037	401.951
						123.78	156.446		172.73	161.565	131.099	56.0838	51.1566	83.351	52.7666	348.313
						391.88	122.9		232.755	123.49	194.58	176.717	62.6617	275.973	55.9672	458.51
						269.732	212.456		259.493	138.798	107.264	64.2908	62.2606	225.473	55.0076	167.613
						242.801	133.101		190.733	29.6291	175.418	556.264	44.1845	180.269	57.293	35.8492
							195.642		182.404	36.6003	104.283	18.9611	58.0043	112.928	38.8092	315.982
							46.8765		231.641	35.7056	54.926	314.247	49.8163	717.436	37.6576	191.986
							320.753		199.751	30.314	329.889	511.612	35.4065	836.378	75.8527	292.046
							226.169		160.053	85.8449	232.621	45.7603	54.8866	288.976	71.8354	633.047
							68.5013		363.485	43.6329	164.998	103.279	66.2408	247.721	33.197	178.873
									275.821	40.9922	158.717	96.5756	57.6065	203.989	53.7589	321.318
									246.706	137.65	174.385	177.459	52.3439	215.231	26.6792	101.361
									312.013	95.952	13.3743	35.4127	61.5903	111.264	9.2115	259.85
									264.667	107.8	209.4	63.31	48.6785		36.0883	166.279
									300.198	44.4871	47.9313	62.3638	43.1704			128.973
									338.144	61.782	161.229	37.3966	38.4999			124.409
									301.843	42.8493	252.326	34.7878	62.0717			231.827
									314.823	98.5736	154.581	11.9219	59.3188			72.5466
									365.547	36.087	315.292		46.5163			191.41
									260.97	91.845	177.341		48.5678			115.265
										103.737			48.9774			173.305
													44.909			187.578
																394.863
																160.248
																80.1353
																136.987
																101.647
																115.924
																199.032
																6.00503
																136.135
																245.829
																184.073
																420.456
																149.183
																105.66
																221.017
																98.9379
																117.047
																123.507
																326.332
																136.663

## Sheet: all results
	Work (fJ)_[Fibrinogen]=0.0mg/mL				Work (fJ)_[Fibrinogen]=1.0mg/mL				Detachment Force (pN)_[Fibrinogen]=0.0mg/mL				Detachment Force (pN)_[Fibrinogen]=1.0mg/mL
	Average	SEM	Count		Average	SEM	Count		Average	SEM	Count		Average	SEM	Count
	0.229533	0.0645713	43		5.23777	0.415979	30		49.3536	9.16172	40		472.202	71.5483	30
	0.324765	0.0798315	57		0.676628	0.104632	36		238.983	29.5605	33		889.265	152.379	20
	0.555167	0.0898108	40		3.84474	0.616858	26		89.1073	8.94592	41		129.328	9.50526	36
	0.500106	0.0736287	40		1.43323	0.256918	36		117.448	12.1309	40		715.136	59.2302	25
	0.463003	0.0565888	41		1.96829	0.268051	43		101.33	7.5679	39		269.719	33.2453	36
	0.794952	0.170279	42		2.00666	0.212592	48		193.891	19.6281	18		284.073	31.8693	43
	0.319712	0.0514541	42		1.23023	0.155156	29		519.132	23.1942	60		195.841	19.3838	48
	0.961333	0.185092	20		1.16587	0.0474213	58		395.809	65.1084	14		286.198	31.2831	29
	0.853496	0.118728	60		0.310381	0.0477382	59		299.394	22.0524	60		217.063	9.73138	58
	1.99121	0.255727	60		0.418695	0.12244	58		76.1564	13.162	44		71.7645	7.59269	59
	0.653074	0.0963956	44		0.0850345	0.013402	60		159.818	19.511	38		229.821	25.0982	58
	1.02704	0.15958	38		0.767205	0.208525	56		33.727	1.63362	52		105.708	21.8627	56
	0.226252	0.0170069	52		0.510894	0.0205278	60		62.355	6.46383	59		61.0214	1.92035	60
	0.26948	0.0274579	59		1.82239	0.323072	51		402.843	27.2388	56		251.403	24.4434	51
	0.360803	0.0633485	56		0.294656	0.104535	52		45.4532	3.07939	56		68.5194	11.8952	52
	0.21578	0.0439352	56		1.34644	0.262823	80		9.27276	0.781315	59		233.603	20.6214	80
	0.00533507	0.00189099	59						43.0863	1.77397	60
	0.24014	0.0184479	60						380.931	59.8548	65
	2.10399	0.317489	65						88.071	4.38287	62
	0.733521	0.103602	65
	0.333083	0.0360619	62
