# Supplementary material for: A mathematical model of fibrinogen-mediated erythrocyte–erythrocyte adhesion
Source: Commun Biol. 2023 Feb 17;6:192. doi: 10.1038/s42003-023-04560-4 (PMC9938206; doi:10.1038/s42003-023-04560-4)
Supplement: Supplementary file 3 — Supplementary Data [file 42003_2023_4560_MOESM3_ESM.zip › Adhesion frequency_Fig.2.xlsx]

## Sheet: Folha2
		[Fibrinogen] = 0.0mg/mL								[Fibrinogen] = 1.0mg/mL
		adhesion (yes)	cycle total (number of cycles)	percentage of adhesion	adhesion (yes)	cycle total (number of cycles)	percentage of adhesion			adhesion (yes)	cycle total (number of cycles)	percentage of adhesion	adhesion (yes)	cycle total (number of cycles)	percentage of adhesion
	Donor 5	12	16	75					Donor 5	1	17	5.88235
	Donor 5	8	19	42.1053					Donor 5	11	14	78.5714
	Donor 5	0	14	0					Donor 5	3	14	21.4286
	Donor 5	0	18	0					Donor 5	10	22	45.4545
	Donor 5	11	17	64.7059					Donor 5	4	18	22.2222
	Donor 5	0	21	0					Donor 5	1	7	14.2857
	Donor 5	3	17	17.6471	4.85714	17.4286	27.8689		Donor 5	5	19	26.3158	5	15.8571	31.5315
	Donor 4	1	12	8.33333					Donor 4	14	28	50
	Donor 4	11	12	91.6667					Donor 4	21	21	100
	Donor 4	0	13	0					Donor 4	20	24	83.3333
	Donor 4	18	19	94.7368					Donor 4	12	20	60
	Donor 4	0	16	0					Donor 4
	Donor 4	0	23	0	5	15.8333	31.5789		Donor 4				16.75	23.25	72.043
	Donor 1	4	19	21.0526					Donor 1	0	16	0
	Donor 1	2	12	16.6667					Donor 1	13	25	52
	Donor 1	2	12	16.6667					Donor 1	11	17	64.7059
	Donor 1	16	19	84.2105					Donor 1	8	18	44.4444
	Donor 1	2	15	13.3333					Donor 1	6	19	31.5789
	Donor 1	4	13	30.7692					Donor 1	17	24	70.8333
	Donor 1	4	11	36.3636	4.85714	14.4286	33.6634		Donor 1	8	14	57.1429
	Donor 1								Donor 1	8	10	80
	Donor 1								Donor 1	4	11	36.3636	8.33333	17.1111	48.7013
	Donor 2	10	19	52.6316					Donor 2	11	19	57.8947
	Donor 2	7	17	41.1765					Donor 2	11	15	73.3333
	Donor 2	9	17	52.9412					Donor 2	11	17	64.7059
	Donor 2	8	17	47.0588					Donor 2	10	18	55.5556
	Donor 2	12	20	60					Donor 2	10	22	45.4545
	Donor 2	6	15	40	8.66667	17.5	49.5238		Donor 2	3	4	75
	Donor 2								Donor 2	0	15	0
	Donor 2								Donor 2	0	13	0	7	15.375	45.5285
	Donor 3	0	10	0					Donor 3	5	13	38.4615
	Donor 3	0	15	0					Donor 3	7	11	63.6364
	Donor 3	0	10	0					Donor 3	5	11	45.4545
	Donor 3	6	10	60					Donor 3	2	11	18.1818
	Donor 3	5	9	55.5556					Donor 3	10	16	62.5
	Donor 3	0	9	0	1.83333	10.5	17.4603		Donor 3	5	12	41.6667	5.66667	12.3333	45.9459
		Total		mean						Total		mean
		32		31.9569						34		46.6591
